# Supplementary material for: Biotic Interactions Shape Soil Bacterial Beta Diversity Patterns along an Altitudinal Gradient during Invasion
Source: Microorganisms. 2024 Sep 28;12(10):1972. doi: 10.3390/microorganisms12101972 (PMC11509125; doi:10.3390/microorganisms12101972)
Supplement: Supplementary file 1 [file microorganisms-12-01972-s001.zip]

Archive with 1 entries (1 files):
- microorganisms-3202228-supplementary.pdf
